# Supplementary material for: Genetic Determinants of Acinetobacter baumannii Serum-Associated Adaptive Efflux-Mediated Antibiotic Resistance
Source: Antibiotics (Basel). 2023 Jul 11;12(7):1173. doi: 10.3390/antibiotics12071173 (PMC10376123; doi:10.3390/antibiotics12071173)
Supplement: Supplementary file 1 [file antibiotics-12-01173-s001.zip]

Archive with 1 entries (1 files):
- antibiotics-2470772-supplementary.pdf
